# Supplementary material for: A Multi-Modality Approach to the Assessment of a Right Atrium Mass in a Female Patient with Breast Cancer Undergoing Neoadjuvant Chemotherapy
Source: Diagnostics (Basel). 2025 Oct 23;15(21):2683. doi: 10.3390/diagnostics15212683 (PMC12609404; doi:10.3390/diagnostics15212683)
Supplement: Supplementary file 1 [file diagnostics-15-02683-s001.zip]

Archive with 4 entries (4 files):
- Supplement S1.mp4
- Supplement S2.mp4
- Supplement S3.mp4
- Supplement S4.mp4
